# Supplementary material for: “One of the Hardest Things I Have to Do in the Clinic”: A Survey of Veterinary Team Members’ Knowledge, Attitudes, and Practices Regarding Nail Clipping
Source: Vet Sci. 2026 Jan 24;13(2):115. doi: 10.3390/vetsci13020115 (PMC12945167; doi:10.3390/vetsci13020115)
Supplement: Supplementary file 1 [file vetsci-13-00115-s001.zip]

Archive with 1 entries (1 files):
- vetsci-4097426-supplementary.pdf
